# Supplementary material for: Assembly and analysis of 100 full MHC haplotypes from the Danish population
Source: Genome Res. 2017 Sep;27(9):1597–607. doi: 10.1101/gr.218891.116 (PMC5580718; doi:10.1101/gr.218891.116)
Supplement: Supplemental Material [file supp_gr.218891.116_Supplemental_Scripts.zip]

Archive with 12 entries (12 files):
- phasemhc-master/alignVar.py
- phasemhc-master/gpl.txt
- phasemhc-master/HLAxAssembleFastaFromPhasing.py
- phasemhc-master/HLAxCorrectConsensusFasta.py
- phasemhc-master/HLAxGlobalAlignParentAndChild.py
- phasemhc-master/HLAxPreparePhasing.py
- phasemhc-master/licence.txt
- phasemhc-master/map_variants.py
- phasemhc-master/parseMAF.py
- phasemhc-master/README.md
- phasemhc-master/vcf_parent_of_origin.py
- phasemhc-master/vcf_phase_by_transmission.py
