# Supplementary material for: Assembly and analysis of 100 full MHC haplotypes from the Danish population
Source: Genome Res. 2017 Sep;27(9):1597–607. doi: 10.1101/gr.218891.116 (PMC5580718; doi:10.1101/gr.218891.116)
Supplement: Supplemental Material [file supp_gr.218891.116_Supplemental_Scripts.zip › phasemhc-master/vcf_parent_of_origin.py]

import vcf
import sys
import argparse
import pysam
from math import log
from math import exp

parser = argparse.ArgumentParser(description='''
Assign parent of origin to heterozygous variants in a child using read-backed phasing
''')

parser.add_argument('vcf', type=str,
                    help='VCF-file of called variants.')
parser.add_argument('father', type=str,
                    help='Father of this family.')
parser.add_argument('mother', type=str,
                    help='Mother of this family')
parser.add_argument('child', type=str,
                    help='Child of this family')
parser.add_argument('child_bam', type=str,
                    help='Bam file with the reads from the child')
parser.add_argument('--verbose', action='store_true', help="print progress output")
parser.add_argument('--min-parents-GQ',
                    default=20, action='store', type=int,
                    help='Minimum GQ for variants in parents when assigning obvious phase.')
parser.add_argument('--min-child-GQ',
                    default=20, action='store', type=int,
                    help='Minimum GQ for variants in child to be concidered.')
parser.add_argument('--region',
                    default="", action='store', type=str,
                    help='Analyse only the specified region. Either a chromosome: "chr1" or an interval: "chr1:1000-2000"')
parser.add_argument('--max-marker-distance',
                    default=30000, action='store', type=int,
                    help='Maximal distance between two het-markers that '
                    'will be considered.')
parser.add_argument('--cpp',
                    type=str,
                    help='Specify the child-parent pair consensus sequence examined (cf/cm)')

args = parser.parse_args()

if args.region == "":
    reader = vcf.Reader(filename=args.vcf)
elif ':' in args.region:
    chrom = args.region.split(":")[0]
    pos1, pos2 = (int(x) for x in args.region.split(":")[1].split('-'))
    reader = vcf.Reader(filename=args.vcf).fetch(chrom, pos1, pos2)
else:
    reader = vcf.Reader(filename=args.vcf).fetch(args.region)

bamfile = pysam.Samfile(args.child_bam, 'rb')

if args.cpp == 'cf':
    print >> sys.stderr, "Analyzing consensus sequence of child-father..."
elif args.cpp == 'cm':
    print >> sys.stderr, "Analyzing consensus sequence of child-mother..."
else:
    print >> sys.stderr, 'Error! Child-parent-pair not recognized'
    sys.exit(0)

# Print header
print "chrom pos var len parent method LR P_prob M_prob mtype cqual nreads n_j child_a1 child_a2 father_a1 father_a2 mother_a1 mother_a2"

def get_pileup_column(site):
    '''Extract a specific column of the alignment and get
    all pileup reads there. Extract the query name and the called
    nucleotide'''
    pileup = bamfile.pileup(site[0], site[1]-1, site[1])

    len_diff = len(site[3]) - len(site[2])
    reflen = site[4]
    if len_diff==0:
        assert reflen == 1
        for col in pileup:
            if col.pos == site[1]-1:
                return dict((read.alignment.qname, (read.alignment.seq[read.qpos],
                                                    read.alignment.mapq,
                                                    read.alignment.is_read1))
                            for read in col.pileups if not read.is_del and
                            (read.alignment.seq[read.qpos] == site[2] or
                             read.alignment.seq[read.qpos] == site[3]) and
                             read.alignment.mapq > 0)
    else:
        for col in pileup:
            if col.pos == site[1]-1:
                return dict((read.alignment.qname, (site[2] if read.indel==(len(site[2])-reflen)
                                                     else site[3],
                                                    read.alignment.mapq,
                                                    read.alignment.is_read1))
                            for read in col.pileups if
                            (read.indel == len(site[2]) - reflen or
                             read.indel == len(site[3]) - reflen) and
                             read.alignment.mapq > 0)
    return {}

# def LGQ(gt):
#     L = gt.data['GQ']
#     return L[1]

def LGQ(gt):
    d = gt['GQ']
    return d

def phred(Q):
    return 10**(-float(Q)/10)

def trio_qual(Q1,Q2,Q3):
    return ((1 - phred(Q1))*(1 - phred(Q2))*(1 - phred(Q3)))

PoO = {}
call_qual = {}
pileups = {}

def get_obvious_PoO():
    assigned_hets = []
    unassigned_hets = []
    for record in reader:
        try:
            if (record is None or
                ((record.FILTER is not None) and len(record.FILTER)>0)):
                continue
            gt_father = record.genotype(args.father)
            gt_mother = record.genotype(args.mother)
            gt_child = record.genotype(args.child)

            if not gt_child.is_het:
                continue

            father_alleles =  gt_father.gt_bases.split('/')
            mother_alleles = gt_mother.gt_bases.split('/')
            child_a1, child_a2 = gt_child.gt_bases.split('/')

            if not record.is_snp and len(child_a1)==len(child_a2) and len(child_a1)!=1:
                continue

            var = (record.CHROM, record.POS, child_a1, child_a2, len(record.REF))

            if LGQ(gt_child) < args.min_child_GQ:
                if args.verbose:
                   print 'low_child_GQ', var, gt_child.data.GQ, LGQ(gt_child), father_alleles, gt_father.data.GQ, mother_alleles, gt_mother.data.GQ
                continue
            qual = trio_qual(LGQ(gt_father), LGQ(gt_mother), LGQ(gt_child))
            qual = qual + (1.0-qual)*0.5

            #if (1.0-qual)<1e-200:
            #    qual=1.0 - 1e-200
            #print qual
            if min(LGQ(gt_father), LGQ(gt_mother)) < args.min_parents_GQ:
                #if args.verbose:
                #    print 'low_parent_GQ', var, gt_father.data.GQ, gt_mother.data.GQ, LGQ(gt_father), LGQ(gt_mother)
                unassigned_hets.append(var)
                call_qual[var] = ('low_parent_GQ', qual, father_alleles, mother_alleles)
                continue
            if qual < 0.55:
                if args.verbose:
                   print >>sys.stderr, "Warning! qual < 0.55"
                # continue
            if not ((child_a1 in father_alleles and child_a2 in mother_alleles) or
                    (child_a2 in father_alleles and child_a1 in mother_alleles)):
                if gt_father.gt_type == 0 and gt_mother.gt_type == 0:
                    # TODO: determine whether ref/alt denovo calls should be determined by 'best genotype quality' or just marked as 'mendelian_error'
                    call_qual[var] = ('ref_denovo', qual, father_alleles, mother_alleles)
                else:
                    call_qual[var] = ('alt_denovo', qual, father_alleles, mother_alleles)
                unassigned_hets.append(var)
            else:
                call_qual[var] = ('no_mendelian_violation', qual, father_alleles, mother_alleles)
                if (father_alleles.count(child_a2) < mother_alleles.count(child_a2) or
                    father_alleles.count(child_a1) > mother_alleles.count(child_a1)):
                    #if args.verbose:
                    #    print 'assigned'
                    assigned_hets.append(var)
                    try:
                        LR = max(log(1.0-qual) - log(qual), -500.0)
                    except ValueError:
                        LR = -500.0
                    PoO[var] = ('M','obvious', LR, 1.0-qual, qual, 0, 0)
                elif (father_alleles.count(child_a2) > mother_alleles.count(child_a2) or
                      father_alleles.count(child_a1) < mother_alleles.count(child_a1)):
                    #if args.verbose:
                    #    print 'assigned'
                    assigned_hets.append(var)
                    try:
                        LR = min(log(qual) - log(1.0-qual), 500)
                    except ValueError:
                        LR = 500.0
                    PoO[var] = ('P','obvious', LR, qual, 1.0-qual, 0, 0)
                else:
                    unassigned_hets.append(var)
        except AttributeError:
            #if args.verbose:
            #    print "Unexpected error:", sys.exc_info()
            continue
        except TypeError:
            #if args.verbose:
            #    print "Unexpected error:", sys.exc_info()
            continue
    return assigned_hets, unassigned_hets

def assign_PoO(assigned_hets, unassigned_hets):
    start_j = 0
    unassigned_hets.sort()
    assigned_hets.sort()
    new_unassigned_hets = []
    new_assigned_hets = []

    for i in xrange(len(unassigned_hets)):
        if unassigned_hets[i] not in pileups:
            pileups[unassigned_hets[i]] = get_pileup_column(unassigned_hets[i])
        i_reads = pileups[unassigned_hets[i]]
        #i_reads = get_pileup_column(unassigned_hets[i])

        i_chrom, i_pos, i_ref, i_alt, i_reflen = unassigned_hets[i]

        # Collect the j indices relevant for this i index.
        valid_j_indices = []

        for j in xrange(start_j, len(assigned_hets)):
            #print 'testing valid', j, assigned_hets[j], pos-assigned_hets[j][1]
            if (assigned_hets[j][0] < i_chrom or
                (assigned_hets[j][0] == i_chrom and i_pos - assigned_hets[j][1] > args.max_marker_distance)):
                #if assigned_hets[j] in pileups:
                #    del pileups[assigned_hets[j]]
                start_j += 1
                continue

            if assigned_hets[j][0] > i_chrom :
                break # different chromosome, no need to continue here

            if assigned_hets[j][1] - i_pos > args.max_marker_distance:
                break

            #print 'valid', assigned_hets[j]
            valid_j_indices.append(j)

        #print valid_j_indices

        total_reads = 0
        n_j = 0
        log_LR_x = 0.0
        # now phase the i/j sites.
        for j in valid_j_indices:
            if assigned_hets[j] not in pileups:
                pileups[assigned_hets[j]] = get_pileup_column(assigned_hets[j])
            j_reads = pileups[assigned_hets[j]]

            names_overlap = set(i_reads.keys()).intersection(j_reads.keys())

            if len(names_overlap) == 0:
                continue

            j_chrom, j_pos, j_ref, j_alt, j_reflen = assigned_hets[j]
            n_j += 1
            P_j_pat = PoO[assigned_hets[j]][3]
            P_j_mat = PoO[assigned_hets[j]][4]

            total_reads += len(names_overlap)
            #probability of data given that o(i)==o(j)
            log_P_reads_given_oi_eq_oj = 0.0
            #probability of data given that o(i)!=o(j)
            log_P_reads_given_oi_neq_oj = 0.0
            # log_P_reads_given_i_pat_j_pat = 0.0
            # log_P_reads_given_i_mat_j_pat = 0.0
            # log_P_reads_given_i_pat_j_mat = 0.0
            # log_P_reads_given_i_mat_j_mat = 0.0
            n_eq = 0
            n_neq = 0

            for qname in names_overlap:
                i_allele, i_mapq, i_is_read1 = i_reads[qname]
                j_allele, j_mapq, j_is_read1 = j_reads[qname]

                if i_is_read1 == j_is_read1 and i_mapq==j_mapq:
                    #assert i_mapq == j_mapq
                    P_r_correct = (1.0 - phred(i_mapq))
                    #print 'one phred', P_r_correct, i_mapq, j_mapq, unassigned_hets[i]
                else:
                    P_r_correct = (1.0 - phred(i_mapq))*(1.0 - phred(j_mapq))
                    #print 'two phred', P_r_correct, i_mapq, j_mapq, unassigned_hets[i]
                if i_allele == i_ref:
                    if j_allele == j_ref:
                        # i_ref phased med j_ref
                        assert P_r_correct + (1.0 - P_r_correct) * 0.5 >= 0.5
                        n_eq += 1
                        log_P_reads_given_oi_eq_oj += log(P_r_correct + (1.0 - P_r_correct) * 0.5)
                        log_P_reads_given_oi_neq_oj += log((1.0 - P_r_correct) * 0.5)
                    elif j_allele == j_alt:
                        # i_ref phased med j_alt
                        n_neq += 1
                        log_P_reads_given_oi_neq_oj += log(P_r_correct + (1.0 - P_r_correct) * 0.5)
                        log_P_reads_given_oi_eq_oj += log((1.0 - P_r_correct) * 0.5)
                    else:
                        print "1", i_allele, j_allele, assigned_hets[j], ref, alt
                elif i_allele == i_alt:
                    if j_allele == j_ref:
                        # i_alt phased med j_ref
                        n_neq += 1
                        log_P_reads_given_oi_neq_oj += log(P_r_correct + (1.0 - P_r_correct) * 0.5)
                        log_P_reads_given_oi_eq_oj += log((1.0 - P_r_correct) * 0.5)
                    elif j_allele == j_alt:
                        # i_alt phased med j_alt
                        n_eq +=1
                        log_P_reads_given_oi_eq_oj += log(P_r_correct + (1.0 - P_r_correct) * 0.5)
                        log_P_reads_given_oi_neq_oj += log((1.0 - P_r_correct) * 0.5)
                    else:
                        print "2", gtype, assigned_hets[j], ref, alt
                else:
                    print "3", gtype, assigned_hets[j], ref, alt

            P_reads_given_oi_neq_oj = exp(log_P_reads_given_oi_neq_oj)
            P_reads_given_oi_eq_oj = exp(log_P_reads_given_oi_eq_oj)
            try:
                log_P_reads_given_i_pat = log(P_j_pat * P_reads_given_oi_eq_oj +
                                              P_j_mat * P_reads_given_oi_neq_oj)
                log_P_reads_given_i_mat = log(P_j_pat * P_reads_given_oi_neq_oj +
                                              P_j_mat * P_reads_given_oi_eq_oj)
            except ValueError:
                if args.verbose:
                    print >> sys.stderr, unassigned_hets[i]
                    print  >> sys.stderr, n_eq, n_neq
                    print  >> sys.stderr, log_P_reads_given_oi_neq_oj, log_P_reads_given_oi_eq_oj
                    print  >> sys.stderr, n_j, len(names_overlap), P_r_correct
                    print  >> sys.stderr, P_reads_given_oi_neq_oj, P_reads_given_oi_eq_oj, P_j_pat, P_j_mat
                continue
            log_LR_x += log_P_reads_given_i_pat - log_P_reads_given_i_mat

        if log_LR_x > 500:
            LR_x = exp(500)
        else:
            LR_x = exp(log_LR_x)
        if total_reads == 0 or log_LR_x == 0:
            new_unassigned_hets.append(unassigned_hets[i])
            PoO[unassigned_hets[i]] = ('U', 'unassigned', 0.0, 0, 0, total_reads, n_j)
        elif log_LR_x > 0.0:
            new_assigned_hets.append(unassigned_hets[i])
            PoO[unassigned_hets[i]] = ('P', 'phased', log_LR_x, LR_x/(1+LR_x), 1.0 - (LR_x/(1+LR_x)), total_reads, n_j)
        else:
            new_assigned_hets.append(unassigned_hets[i])
            PoO[unassigned_hets[i]] = ('M', 'phased', log_LR_x, LR_x/(1+LR_x), 1.0 - (LR_x/(1+LR_x)), total_reads, n_j)

    return len(unassigned_hets) - len(new_unassigned_hets), assigned_hets + new_assigned_hets, new_unassigned_hets

if args.verbose:
    print >> sys.stderr, "Assigning PoO to variants with obvious PoO..."
assigned_hets, unassigned_hets = get_obvious_PoO()
if args.verbose:
    print >> sys.stderr, len(assigned_hets), "heterozygous variants with obvious PoO"
    print >> sys.stderr, len(unassigned_hets), "heterozygous variants without obvious PoO"
    print >> sys.stderr, "len(assigned_hets) =", len(assigned_hets)
n_new = 1
i = 1
while n_new>0:
    n_new, assigned_hets, unassigned_hets = assign_PoO(assigned_hets, unassigned_hets)
    if args.verbose:
        print >> sys.stderr, 'Assigning PoO using read-backed phasing, round', i, '...'
        print >> sys.stderr, 'assigned PoO for ',n_new, ' new variants.'
        print >> sys.stderr, "len(assigned_hets) =", len(assigned_hets)
    i += 1

if args.verbose:
    print >> sys.stderr, 'DONE'

variants = PoO.keys()
variants.sort()


if args.cpp == 'cf':
    for var in variants:
        parent, method, LR, P_prob, M_prob, nreads, n_j = PoO[var]
        mtype, cqual, father_alleles, mother_alleles = call_qual[var]

        if parent == 'P':
            print var[0], var[1], var[3], var[4], parent, method, LR, P_prob, M_prob, mtype, cqual, nreads, n_j, var[2], var[3], father_alleles[0], father_alleles[1], mother_alleles[0], mother_alleles[1]
        elif parent == 'M':
            print var[0], var[1], var[2], var[4], parent, method, LR, P_prob, M_prob, mtype, cqual, nreads, n_j, var[2], var[3], father_alleles[0], father_alleles[1], mother_alleles[0], mother_alleles[1]
        elif parent == 'U':
            print var[0], var[1], 'N'*var[4], var[4], parent, method, LR, P_prob, M_prob, mtype, cqual, nreads, n_j, var[2], var[3], father_alleles[0], father_alleles[1], mother_alleles[0], mother_alleles[1]
        else:
            print >> sys.stderr, "Warning! Found unrecognized parent assignment..."

elif args.cpp == 'cm':
    for var in variants:
        parent, method, LR, P_prob, M_prob, nreads, n_j = PoO[var]
        mtype, cqual, father_alleles, mother_alleles = call_qual[var]
        if parent == 'M':
            print var[0], var[1], var[3], var[4], parent, method, LR, P_prob, M_prob, mtype, cqual, nreads, n_j, var[2], var[3], father_alleles[0], father_alleles[1], mother_alleles[0], mother_alleles[1]
        elif parent == 'P':
            print var[0], var[1], var[2], var[4], parent, method, LR, P_prob, M_prob, mtype, cqual, nreads, n_j, var[2], var[3], father_alleles[0], father_alleles[1], mother_alleles[0], mother_alleles[1]
        elif parent == 'U':
            print var[0], var[1], 'N'*var[4], var[4], parent, method, LR, P_prob, M_prob, mtype, cqual, nreads, n_j, var[2], var[3], father_alleles[0], father_alleles[1], mother_alleles[0], mother_alleles[1]
        else:
            print >> sys.stderr, "Warning! Found unrecognized parent assignment..."

else:
    print >> sys.stderr, 'Error! Child-parent-pair not recognized'
    sys.exit(0)
